# Supplementary material for: Feedback perceptions of first year medical residents: An intervention-based survey study
Source: PLoS One. 2024 Apr 10;19(4):e0300205. doi: 10.1371/journal.pone.0300205 (PMC11006118; doi:10.1371/journal.pone.0300205)
Supplement: S1 Dataset — (XLSX) [file pone.0300205.s001.xlsx]

## Sheet: Sheet2
Participant Code	PreQ1: How confident are you in your ability to procure feedbackin your residency training?	PreQ2: How interested are you in receiving feedback throughoutyour residency training?	PreQ3: How much effort will you put into procuring feedbackduring residency training?	PreQ4: How important is feedback to your residency training?	PreQ5: How often will you seek feedback from a faculty memberin your residency training?	PostQ1: How confident are you in your ability to procure feedbackin your residency training?	PostQ2: How interested are you in receiving feedback throughoutyour residency training?	PostQ3: How much effort will you put into procuring feedbackduring residency training?	PostQ4: How important is feedback to your residency training?	PostQ5: How often will you seek feedback from a faculty memberin your residency training?
1	4	5	5	5	5
2	3	5	3	5	4	5	5	4	5	5
3	3	5	3	5	4	4	5	4	5	4
4	3	4	3	3	3	4	3	3	3	3
5	3	5	4	5	4	5	5	5	5	5
6	3	5	4	5	4	4	5	5	5	5
7	4	4	4	5	4	4	5	5	5	5
8	4	5	5	5	5	5	5	5	5	5
9	4	5	5	5	4
10	3	5	4	5	4	4	5	4	5	5
11	4	5	4	5	5	4	5	4	5	5
12	3	5	4	5	4
13	4	5	5	5	4
14	3	5	4	5	5	4	5	5	5	5
15	3	5	4	5	5	5	5	5	5	5
16	5	5	4	5	4	5	5	5	5	5
17	3	5	4	5	4	5	5	4	5	4
18	4	4	3	4	4	4	4	4	4	5
19	4	5	5	5	5	5	5	5	5	5
20	3	5	5	5	5
21	4	5	4	5	4	5	5	4	5	5
22	3	4	3	4	4	3	4	4	5	4
23	3	5	5	5	5	4	5	5	5	5
24	4	5	5	5	5	5	5	5	5	5
25	3	5	5	5	5	4	5	4	5	5
26	4	4	4	4	4	5	5	5	5	5
27	3	5	3	4	4	4	5	4	5	4
28	4	5	4	5	4	4	5	5	5	5
29	4	5	5	5	5	4	5	5	5	5

## Sheet: Sheet1
Participant Code	Participant ID
1	El29
2	Wi28
3	Dw15
4	Al31
5	Be20
6	We8
7	Ha07
8	Jo09
9	Be3
10	Mo12
11	Ca12
12	He12
13	Sc19
14	Du25
15	Kr21
16	Ba15
17	Oh25
18	Ro15
19	Wi03
20	Bi26
21	Pa25
22	Mi18
23	Ha31
24	Ra20
25	Kh11
26	Pa22
27	Gu23
28	To97
29	Ne01
	Ni15? (pre 34/post 18)		Pa22 two post responses
	Ro19? (post 1)		Post 14 no identifier
